# Supplementary material for: A new species and new records of Engytatus from the Hawaiian Islands (Heteroptera, Miridae)
Source: Zookeys. 2018 Nov 15;(796):97–106. doi: 10.3897/zookeys.796.21054 (PMC6250782; doi:10.3897/zookeys.796.21054)
Supplement: XML Treatment for Engytatus [file zookeys.796.21054-treatment1.xml]

<!DOCTYPE tp:taxon-treatment
  PUBLIC "-//TaxonX//DTD Taxonomic Treatment Publishing DTD v0 20100105//EN" "tax-treatment-NSO.dtd">
<tp:taxon-treatment xmlns:tp="http://www.plazi.org/taxpub"><tp:treatment-meta><kwd-group><label>Taxon classification</label><kwd><named-content xmlns:xlink="http://www.w3.org/1999/xlink" content-type="kingdom">Animalia</named-content></kwd><kwd><named-content xmlns:xlink="http://www.w3.org/1999/xlink" content-type="order">Hemiptera</named-content></kwd><kwd><named-content xmlns:xlink="http://www.w3.org/1999/xlink" content-type="family">Miridae</named-content></kwd></kwd-group><mixed-citation publication-type="journal"><person-group><name><surname>Polhemus</surname><given-names>Dan A.</given-names></name></person-group><article-title>A new species and new records of <italic><tp:taxon-name><tp:taxon-name-part taxon-name-part-type="genus" reg="Engytatus">Engytatus</tp:taxon-name-part></tp:taxon-name></italic> from the Hawaiian Islands (<tp:taxon-name><tp:taxon-name-part taxon-name-part-type="suborder">Heteroptera</tp:taxon-name-part></tp:taxon-name>, <tp:taxon-name><tp:taxon-name-part taxon-name-part-type="family">Miridae</tp:taxon-name-part></tp:taxon-name>)</article-title><source>Zookeys</source><day>15</day><month>11</month><year>2018</year><volume>2018</volume><issue>796</issue><fpage>97</fpage><lpage>106</lpage><pub-id pub-id-type="doi">10.3897/zookeys.796.21054</pub-id></mixed-citation></tp:treatment-meta><tp:nomenclature><label>Genus</label><tp:taxon-name>
            <tp:taxon-name-part taxon-name-part-type="genus" reg="Engytatus">Engytatus</tp:taxon-name-part>
          </tp:taxon-name><tp:taxon-authority>Reuter, 1876</tp:taxon-authority></tp:nomenclature><tp:treatment-sec sec-type="discussion" id="SECID0ELGAC"><title>Discussion.</title><p>The Hawaiian species currently held in <italic><tp:taxon-name><tp:taxon-name-part taxon-name-part-type="genus" reg="Engytatus">Engytatus</tp:taxon-name-part></tp:taxon-name></italic> were all originally described in the genus <italic><tp:taxon-name><tp:taxon-name-part taxon-name-part-type="genus" reg="Cyrtopeltis">Cyrtopeltis</tp:taxon-name-part></tp:taxon-name></italic> (<xref ref-type="bibr" rid="B6">Perkins 1912</xref>, <xref ref-type="bibr" rid="B2">Carvalho and Usinger 1960</xref>, <xref ref-type="bibr" rid="B5">Gagné 1968</xref>), within which <italic><tp:taxon-name><tp:taxon-name-part taxon-name-part-type="genus" reg="Engytatus">Engytatus</tp:taxon-name-part></tp:taxon-name></italic> was considered a subgenus by most authors, although <!--PageBreak--><xref ref-type="bibr" rid="B10">Zimmerman (1948)</xref> treated it as a full genus and placed the Hawaiian species described at that time within it. <xref ref-type="bibr" rid="B3">Cassis (1986)</xref>, in his doctoral dissertation, subsequently elevated all subgenera of <italic><tp:taxon-name><tp:taxon-name-part taxon-name-part-type="genus" reg="Cyrtopeltis">Cyrtopeltis</tp:taxon-name-part></tp:taxon-name></italic>, including <italic><tp:taxon-name><tp:taxon-name-part taxon-name-part-type="genus" reg="Engytatus">Engytatus</tp:taxon-name-part></tp:taxon-name></italic>, to full genus status, a taxonomic arrangement subsequently followed in the catalog of <xref ref-type="bibr" rid="B7">Schuh (1995)</xref>, thus validating Zimmerman‘s previous interpretation. <xref ref-type="bibr" rid="B1">Asquith (1992)</xref> described yet another Hawaiian <italic><tp:taxon-name><tp:taxon-name-part taxon-name-part-type="genus" reg="Cyrtopeltis">Cyrtopeltis</tp:taxon-name-part></tp:taxon-name></italic> species, but gave no subgeneric assignment, and made no comment regarding his decision to use this genus name in preference to <italic><tp:taxon-name><tp:taxon-name-part taxon-name-part-type="genus" reg="Engytatus">Engytatus</tp:taxon-name-part></tp:taxon-name></italic>. In the current work, all Hawaiian species formerly assigned to <italic><tp:taxon-name><tp:taxon-name-part taxon-name-part-type="genus" reg="Cyrtopeltis">Cyrtopeltis</tp:taxon-name-part></tp:taxon-name></italic> are considered to fall within the generic limits of <italic><tp:taxon-name><tp:taxon-name-part taxon-name-part-type="genus" reg="Engytatus">Engytatus</tp:taxon-name-part></tp:taxon-name></italic> as it is currently interpreted. In addition to the endemic Hawaiian species, another widespread <italic><tp:taxon-name><tp:taxon-name-part taxon-name-part-type="genus" reg="Engytatus">Engytatus</tp:taxon-name-part></tp:taxon-name></italic> species, <italic><tp:taxon-name><tp:taxon-name-part taxon-name-part-type="genus" reg="Engytatus">E.</tp:taxon-name-part><tp:taxon-name-part taxon-name-part-type="species" reg="modestus">modestus</tp:taxon-name-part></tp:taxon-name></italic> (Distant), has also been introduced to the Hawaiian Islands, where it is a pest of tomato and other agricultural crops (<xref ref-type="bibr" rid="B8">Tanada and Holdaway 1954</xref>).</p><p>Following a modest amount of targeted collecting and taxonomic scrutiny from 1930–1968, Hawaiian <italic><tp:taxon-name><tp:taxon-name-part taxon-name-part-type="genus" reg="Engytatus">Engytatus</tp:taxon-name-part></tp:taxon-name></italic> species have been infrequently collected or discussed in the scientific literature over the past 45 years. However, more recent records for previously described species, listed below, as well as the discovery of a new species, as reported herein, indicate that these insects are still present, even on the heavily developed island of Oahu, in areas of native forest. Overall, <italic><tp:taxon-name><tp:taxon-name-part taxon-name-part-type="genus" reg="Engytatus">Engytatus</tp:taxon-name-part></tp:taxon-name></italic> species seem to be generally overlooked due to their inconspicuous habits and specialized associations with increasingly rare host plants.</p></tp:treatment-sec><ref-list><ref id="B6"><mixed-citation xmlns:xlink="http://www.w3.org/1999/xlink" xlink:type="simple"><person-group><name name-style="western"><surname>Perkins</surname><given-names>RCL</given-names></name></person-group> (<year>1912</year>) Notes on Hawaiian <tp:taxon-name><tp:taxon-name-part taxon-name-part-type="suborder">Heteroptera</tp:taxon-name-part></tp:taxon-name> with descriptions of new species. Transactions of the Entomological Society of London for 1911, Part IV: 728–737.</mixed-citation></ref><ref id="B2"><mixed-citation xmlns:xlink="http://www.w3.org/1999/xlink" xlink:type="simple"><person-group><name name-style="western"><surname>Carvalho</surname><given-names>JCM</given-names></name><name name-style="western"><surname>Usinger</surname><given-names>RL</given-names></name></person-group> (<year>1960</year>) <article-title>New species of <italic><tp:taxon-name><tp:taxon-name-part taxon-name-part-type="genus">Cyrtopeltis</tp:taxon-name-part></tp:taxon-name></italic> from the Hawaiian Islands with a revised key (<tp:taxon-name><tp:taxon-name-part taxon-name-part-type="order">Hemiptera</tp:taxon-name-part></tp:taxon-name>: <tp:taxon-name><tp:taxon-name-part taxon-name-part-type="family">Miridae</tp:taxon-name-part></tp:taxon-name>).</article-title><source>Proceedings of the Hawaiian Entomological Society</source><volume>17</volume>: <fpage>249</fpage>–<lpage>254</lpage>. <ext-link xlink:type="simple" ext-link-type="uri" xlink:href="https://scholarspace.manoa.hawaii.edu/bitstream/10125/10815/1/17_249-254.pdf">https://scholarspace.manoa.hawaii.edu/bitstream/10125/10815/1/17_249-254.pdf</ext-link></mixed-citation></ref><ref id="B5"><mixed-citation xmlns:xlink="http://www.w3.org/1999/xlink" xlink:type="simple"><person-group><name name-style="western"><surname>Gagné</surname><given-names>WC</given-names></name></person-group> (<year>1968</year>) <article-title>New species and a revised key to the Hawaiian <italic><tp:taxon-name><tp:taxon-name-part taxon-name-part-type="genus">Cyrtopeltis</tp:taxon-name-part></tp:taxon-name></italic> Fieb. with <tp:taxon-name><tp:taxon-name-part taxon-name-part-type="genus"/><tp:taxon-name-part taxon-name-part-type="species">notes</tp:taxon-name-part></tp:taxon-name> on <tp:taxon-name><tp:taxon-name-part taxon-name-part-type="genus">Cyrtopeltis</tp:taxon-name-part> (<tp:taxon-name-part taxon-name-part-type="subgenus">Engytatus</tp:taxon-name-part>) <tp:taxon-name-part taxon-name-part-type="species">hawaiiensis</tp:taxon-name-part></tp:taxon-name> Kirkaldy (<tp:taxon-name><tp:taxon-name-part taxon-name-part-type="suborder">Heteroptera</tp:taxon-name-part></tp:taxon-name>: <tp:taxon-name><tp:taxon-name-part taxon-name-part-type="family">Miridae</tp:taxon-name-part></tp:taxon-name>).</article-title><source>Proceedings of the Hawaiian Entomological Society</source><volume>20</volume>(<issue>1</issue>): <fpage>35</fpage>–<lpage>44</lpage>. <ext-link xlink:type="simple" ext-link-type="uri" xlink:href="https://scholarspace.manoa.hawaii.edu/bitstream/10125/10948/1/20_35-44.pdf">https://scholarspace.manoa.hawaii.edu/bitstream/10125/10948/1/20_35-44.pdf</ext-link></mixed-citation></ref><ref id="B10"><mixed-citation xmlns:xlink="http://www.w3.org/1999/xlink" xlink:type="simple"><person-group><name name-style="western"><surname>Zimmerman</surname><given-names>EC</given-names></name></person-group> (<year>1948</year>) <source>Insects of Hawaii (Vol. 3) – <tp:taxon-name><tp:taxon-name-part taxon-name-part-type="suborder">Heteroptera</tp:taxon-name-part></tp:taxon-name>.</source><publisher-name>University of Hawaii Press</publisher-name>, <publisher-loc>Honolulu</publisher-loc>, <size units="page">255 pp</size>.</mixed-citation></ref><ref id="B3"><mixed-citation xmlns:xlink="http://www.w3.org/1999/xlink" xlink:type="simple"><person-group><name name-style="western"><surname>Cassis</surname><given-names>G</given-names></name></person-group> (<year>1986</year>) <source>A systematic study of the subfamily <tp:taxon-name>Dicyphinae</tp:taxon-name> (<tp:taxon-name><tp:taxon-name-part taxon-name-part-type="suborder">Heteroptera</tp:taxon-name-part></tp:taxon-name>: <tp:taxon-name><tp:taxon-name-part taxon-name-part-type="family">Miridae</tp:taxon-name-part></tp:taxon-name>). PhD Thesis, Oregon State University, Corvallis.</source><publisher-name>University Microfilms International</publisher-name>, <publisher-loc>Ann Arbor 1986</publisher-loc>, <size units="page">390 pp</size>.</mixed-citation></ref><ref id="B7"><mixed-citation xmlns:xlink="http://www.w3.org/1999/xlink" xlink:type="simple"><person-group><name name-style="western"><surname>Schuh</surname><given-names>RT</given-names></name></person-group> (<year>1995</year>) <source>Plant Bugs of the World (<tp:taxon-name><tp:taxon-name-part taxon-name-part-type="class">Insecta</tp:taxon-name-part></tp:taxon-name>: <tp:taxon-name><tp:taxon-name-part taxon-name-part-type="suborder">Heteroptera</tp:taxon-name-part></tp:taxon-name>: <tp:taxon-name><tp:taxon-name-part taxon-name-part-type="family">Miridae</tp:taxon-name-part></tp:taxon-name>): systematic catalog, distributions, host list and bibliography.</source><publisher-name>New York Entomological Society</publisher-name>, <publisher-loc>New York</publisher-loc>, <size units="page">1329 pp</size>.</mixed-citation></ref><ref id="B1"><mixed-citation xmlns:xlink="http://www.w3.org/1999/xlink" xlink:type="simple"><person-group><name name-style="western"><surname>Asquith</surname><given-names>A</given-names></name></person-group> (<year>1992</year>) <article-title>A New Species of <italic><tp:taxon-name><tp:taxon-name-part taxon-name-part-type="genus">Cyrtopeltis</tp:taxon-name-part></tp:taxon-name></italic> from coastal vegetation in the Hawaiian Islands (<tp:taxon-name><tp:taxon-name-part taxon-name-part-type="suborder">Heteroptera</tp:taxon-name-part></tp:taxon-name>: <tp:taxon-name><tp:taxon-name-part taxon-name-part-type="family">Miridae</tp:taxon-name-part></tp:taxon-name>: <tp:taxon-name>Dicyphinae</tp:taxon-name>).</article-title><source>Pacific Science</source><volume>47</volume>(<issue>1</issue>): <fpage>17</fpage>–<lpage>20</lpage>. <ext-link xlink:type="simple" ext-link-type="uri" xlink:href="https://scholarspace.manoa.hawaii.edu/bitstream/10125/1743/1/v47n1-17-20.pdf">https://scholarspace.manoa.hawaii.edu/bitstream/10125/1743/1/v47n1-17-20.pdf</ext-link></mixed-citation></ref><ref id="B8"><mixed-citation xmlns:xlink="http://www.w3.org/1999/xlink" xlink:type="simple"><person-group><name name-style="western"><surname>Tanada</surname><given-names>Y</given-names></name><name name-style="western"><surname>Holdaway</surname><given-names>FG</given-names></name></person-group> (<year>1954</year>) <article-title>Feeding habits of the tomato bug, <tp:taxon-name><tp:taxon-name-part taxon-name-part-type="genus">Cyrtopeltis</tp:taxon-name-part> (<tp:taxon-name-part taxon-name-part-type="subgenus">Engytatus</tp:taxon-name-part>) <tp:taxon-name-part taxon-name-part-type="species">modestus</tp:taxon-name-part></tp:taxon-name> (Distant), with special reference to the feeding lesion on tomato.</article-title><source>University of Hawaii, Hawaii Agricultural Experiment Station, Technical Bulletin</source><volume>24</volume>: <fpage>1</fpage>–<lpage>40</lpage>. <ext-link xlink:type="simple" ext-link-type="uri" xlink:href="https://core.ac.uk/download/pdf/32298032.pdf">https://core.ac.uk/download/pdf/32298032.pdf</ext-link></mixed-citation></ref></ref-list></tp:taxon-treatment>
