# Supplementary material for: A new species and new records of Engytatus from the Hawaiian Islands (Heteroptera, Miridae)
Source: Zookeys. 2018 Nov 15;(796):97–106. doi: 10.3897/zookeys.796.21054 (PMC6250782; doi:10.3897/zookeys.796.21054)
Supplement: XML Treatment for Engytatus henryi [file zookeys.796.21054-treatment2.xml]

<!DOCTYPE tp:taxon-treatment
  PUBLIC "-//TaxonX//DTD Taxonomic Treatment Publishing DTD v0 20100105//EN" "tax-treatment-NSO.dtd">
<tp:taxon-treatment xmlns:tp="http://www.plazi.org/taxpub"><tp:treatment-meta><kwd-group><label>Taxon classification</label><kwd><named-content xmlns:xlink="http://www.w3.org/1999/xlink" content-type="kingdom">Animalia</named-content></kwd><kwd><named-content xmlns:xlink="http://www.w3.org/1999/xlink" content-type="order">Hemiptera</named-content></kwd><kwd><named-content xmlns:xlink="http://www.w3.org/1999/xlink" content-type="family">Miridae</named-content></kwd></kwd-group><mixed-citation publication-type="journal"><person-group><name><surname>Polhemus</surname><given-names>Dan A.</given-names></name></person-group><article-title>A new species and new records of <italic><tp:taxon-name><tp:taxon-name-part taxon-name-part-type="genus" reg="Engytatus">Engytatus</tp:taxon-name-part></tp:taxon-name></italic> from the Hawaiian Islands (<tp:taxon-name><tp:taxon-name-part taxon-name-part-type="suborder">Heteroptera</tp:taxon-name-part></tp:taxon-name>, <tp:taxon-name><tp:taxon-name-part taxon-name-part-type="family">Miridae</tp:taxon-name-part></tp:taxon-name>)</article-title><source>Zookeys</source><day>15</day><month>11</month><year>2018</year><volume>2018</volume><issue>796</issue><fpage>97</fpage><lpage>106</lpage><pub-id pub-id-type="doi">10.3897/zookeys.796.21054</pub-id></mixed-citation></tp:treatment-meta><tp:nomenclature><tp:taxon-name>
            <tp:taxon-name-part taxon-name-part-type="genus" reg="Engytatus">Engytatus</tp:taxon-name-part>
            <tp:taxon-name-part taxon-name-part-type="species" reg="henryi">henryi</tp:taxon-name-part>
            <object-id xmlns:xlink="http://www.w3.org/1999/xlink" content-type="zoobank" xlink:type="simple">http://zoobank.org/4046845E-2F99-4EE4-A86B-041E2FE1303C</object-id>
          </tp:taxon-name><tp:taxon-status xmlns:xlink="http://www.w3.org/1999/xlink" xlink:type="simple">sp. n.</tp:taxon-status></tp:nomenclature><tp:treatment-sec sec-type="description" id="SECID0E1LAC"><title>Description.</title><p><italic>Male</italic> with general form slender, elongate, parallel-sided (Fig. <xref ref-type="fig" rid="F1">1</xref>); overall length 3.90–4.10, length from tip of tylus to cuneal fracture 2.60–2.80, maximum width (across base of cuneus) 1.00–1.05. General coloration pale yellowish green, with base of head, anterior margin of pronotum, and entire abdomen bearing more saturated green to bluish-green coloration.</p><fig id="F1" position="float" orientation="portrait"><label>Figure 1.</label><caption><p><italic><tp:taxon-name><tp:taxon-name-part taxon-name-part-type="genus" reg="Engytatus">Engytatus</tp:taxon-name-part><tp:taxon-name-part taxon-name-part-type="species" reg="henryi">henryi</tp:taxon-name-part></tp:taxon-name></italic> sp. n., male, dorsal habitus photograph. Specimen from Kaluaa Gulch, Waianae Mountains, Oahu.</p></caption><graphic xmlns:xlink="http://www.w3.org/1999/xlink" xlink:href="zookeys-796-097-g001.jpg" position="float" orientation="portrait" xlink:type="simple" id="oo_242602.jpg"/></fig><p><italic>Head</italic> length 0.30, width across eyes 0.52, pale yellowish green with more saturated bluish-green coloration at posterolateral margins; eyes relatively small, dark reddish-black, length 0.15, width 0.10; vertex width 0.32, bearing scattered moderately long, semi-erect, pale setae. Antennae long, slender, all segments very pale yellowish, segment I bearing 3 erect, golden, spinose setae, all segments thickly covered with short, semi-erect pale setae, lengths of segments I–IV = 0.40, 1.10, 1.15, 0.50. Rostrum length 1.25, reaching apices of middle coxae, pale golden yellow, extreme tip dark.</p><p><italic>Pronotum</italic> length 0.60, width 0.80, pale yellowish green, bearing scattered semi-erect pale setae. <italic>Scutellum</italic> length 0.40, width 0.35, pale yellowish-green, bearing scattered semi-erect pale setae.</p><p><italic>Hemelytra</italic> translucent, uniformly pale yellowish green except extreme posterior apex of cuneus brown (Fig. <xref ref-type="fig" rid="F1">1</xref>); entire hemelytral surface set with simple, semi-recumbent pale setae; wing membrane very pale grey, veins yellowish green.</p><!--PageBreak--><p><italic>Legs</italic> slender, elongate (Fig. <xref ref-type="fig" rid="F1">1</xref>), very pale yellow, tarsi pale golden brown; all leg segments clothed with very short, pale, recumbent setae; anterior margins of all femora bearing ~10 evenly spaced, slender, erect, spine-like setae; posterior margin of fore femur with numerous slender, erect, pale setae; posterior margins of middle and hind femora each with 3–4 very long, slender, erect pale setae, lengths of setae subequal to greatest width of corresponding femur on which they occur; anterior margin of hind tibia with scattered long, erect, spine-like setae, lengths of setae ~2× the tibial width.</p><!--PageBreak--><!--PageBreak--><p><italic>Ventral surface</italic> predominantly pale green, clothed with short, recumbent pale setae, these setae becoming longer and more numerous adjacent to genital cavity.</p><p><italic>Male genitalia</italic> with right paramere slender and finger-like (Fig. <xref ref-type="fig" rid="F2">4</xref>); left paramere stout and bilobate basally, basal lobe bearing acuminate tuft of long, dark setae, distal lobe with slender, elongate, darkly sclerotized process, apex of distal lobe with acuminate tuft of long setae (Fig. <xref ref-type="fig" rid="F2">6</xref>); proctiger with two small apical lobes on right side when viewed laterally (Figs <xref ref-type="fig" rid="F2">2</xref>, <xref ref-type="fig" rid="F2">3</xref>), left side with larger, hook-like process (Figs <xref ref-type="fig" rid="F2">5</xref>, <xref ref-type="fig" rid="F2">7</xref>).</p><fig id="F2" position="float" orientation="portrait"><label>Figures 2–7.</label><caption><p><italic><tp:taxon-name><tp:taxon-name-part taxon-name-part-type="genus" reg="Engytatus">Engytatus</tp:taxon-name-part><tp:taxon-name-part taxon-name-part-type="species" reg="henryi">henryi</tp:taxon-name-part></tp:taxon-name></italic> sp. n., male genitalic structures. Specimen from Kaluaa Gulch, Waianae Mountains, Oahu. <bold>2</bold> Male terminal abdomen, right lateral view <bold>3</bold> Terminal processes on right side of male pygophore, right lateral view <bold>4</bold> Male right paramere, right lateral (outer) view <bold>5</bold> Male terminal abdomen, left lateral view <bold>6</bold> Male left paramere, right lateral (inner) view <bold>7</bold> Terminal process on left side of male pygophore, left lateral view.</p></caption><graphic xmlns:xlink="http://www.w3.org/1999/xlink" xlink:href="zookeys-796-097-g002.jpg" position="float" orientation="portrait" xlink:type="simple" id="oo_242603.jpg"/></fig><p><italic>Female</italic> length overall length 4.20–4.30, length from tip of tylus to cuneal fracture 2.90–3.00, maximum width (across base of cuneus) 1.05–1.10; similar to male in general structure and coloration, but slightly more yellowish.</p></tp:treatment-sec><tp:treatment-sec sec-type="host" id="SECID0EEAAE"><title>Host plant.</title><p><italic><tp:taxon-name><tp:taxon-name-part taxon-name-part-type="genus" reg="Abutilon">Abutilon</tp:taxon-name-part><tp:taxon-name-part taxon-name-part-type="species" reg="sandwicense">sandwicense</tp:taxon-name-part></tp:taxon-name></italic> (O. Degener) Christophersen (<tp:taxon-name><tp:taxon-name-part taxon-name-part-type="family">Malvaceae</tp:taxon-name-part></tp:taxon-name>).</p></tp:treatment-sec><tp:treatment-sec sec-type="Types" id="SECID0E1AAE"><title>Types.</title><p>Holotype, male, HAWAIIAN ISLANDS, Oahu, Waianae Mountains, middle section of Kaluaa Gulch, W. of Schofield Barracks, 1600 ft. [485 m.], <named-content xmlns:xlink="http://www.w3.org/1999/xlink" content-type="dwc:verbatimCoordinates" xlink:type="simple"><named-content content-type="geo-json" specific-use="{&#34;type&#34;:&#34;Point&#34;,&#34;coordinates&#34;:[-158.109444,21.463611]}" id="NCID0EDBAE" xlink:type="simple">21°27'49"N, 158°06'34"W</named-content></named-content>, 26 April 2017, CL 8527, D. A. Polhemus (<named-content xmlns:xlink="http://www.w3.org/1999/xlink" content-type="dwc:institutional_code" xlink:type="simple">BPBM</named-content>). Paratypes: HAWAIIAN ISLANDS, Oahu: 10 males, 16 females, same data as holotype (<named-content xmlns:xlink="http://www.w3.org/1999/xlink" content-type="dwc:institutional_code" xlink:type="simple">BPBM</named-content>, <named-content xmlns:xlink="http://www.w3.org/1999/xlink" content-type="dwc:institutional_code" xlink:type="simple">USNM</named-content>).</p></tp:treatment-sec><tp:treatment-sec sec-type="etymology" id="SECID0EXBAE"><title>Etymology.</title><p>The name “<tp:taxon-name><tp:taxon-name-part taxon-name-part-type="genus" reg="Engytatus"/><tp:taxon-name-part taxon-name-part-type="species" reg="henryi">henryi</tp:taxon-name-part></tp:taxon-name>” is a patronym honoring Dr. Thomas J. Henry for his many years of scientific effort devoted to the study of <tp:taxon-name><tp:taxon-name-part taxon-name-part-type="suborder">Heteroptera</tp:taxon-name-part></tp:taxon-name>, particularly <tp:taxon-name><tp:taxon-name-part taxon-name-part-type="family">Miridae</tp:taxon-name-part></tp:taxon-name>.</p></tp:treatment-sec><tp:treatment-sec sec-type="discussion" id="SECID0EQCAE"><title>Discussion.</title><p><italic><tp:taxon-name><tp:taxon-name-part taxon-name-part-type="genus" reg="Engytatus">Engytatus</tp:taxon-name-part><tp:taxon-name-part taxon-name-part-type="species" reg="henryi">henryi</tp:taxon-name-part></tp:taxon-name></italic> runs to <italic><tp:taxon-name><tp:taxon-name-part taxon-name-part-type="genus" reg="Engytatus">E.</tp:taxon-name-part><tp:taxon-name-part taxon-name-part-type="species" reg="cyrtandrae">cyrtandrae</tp:taxon-name-part></tp:taxon-name></italic> in the key of <xref ref-type="bibr" rid="B5">Gagné (1968)</xref>, by virtue of its parallel-sided form, pale dorsal pubescence, elongation of the head behind the eyes, uniformly pale antennae, and pale-colored body and wings with only a small dark mark at the extreme apex of the cuneus (Fig. <xref ref-type="fig" rid="F1">1</xref>). It differs from <italic><tp:taxon-name><tp:taxon-name-part taxon-name-part-type="genus" reg="Engytatus">E.</tp:taxon-name-part><tp:taxon-name-part taxon-name-part-type="species" reg="cyrtandrae">cyrtandrae</tp:taxon-name-part></tp:taxon-name></italic> in <!--PageBreak-->its larger size, with the overall length across both sexes being 3.90–4.10 mm, versus 3.13–3.28 mm in <italic><tp:taxon-name><tp:taxon-name-part taxon-name-part-type="genus" reg="Engytatus">E.</tp:taxon-name-part><tp:taxon-name-part taxon-name-part-type="species" reg="cyrtandrae">cyrtandrae</tp:taxon-name-part></tp:taxon-name></italic>; by having a much different set of structures at the apex of the pygophore, consisting of two small, rounded lobes on the right side (Figs <xref ref-type="fig" rid="F2">2</xref>, <xref ref-type="fig" rid="F2">3</xref>) and a large, hooked lobe on the left (Figs <xref ref-type="fig" rid="F2">5</xref>, <xref ref-type="fig" rid="F2">7</xref>), rather than a pair of more developed processes on the right side, one acuminate and the other bulb-like, as in <italic><tp:taxon-name><tp:taxon-name-part taxon-name-part-type="genus" reg="Engytatus">E.</tp:taxon-name-part><tp:taxon-name-part taxon-name-part-type="species" reg="cyrtandrae">cyrtandrae</tp:taxon-name-part></tp:taxon-name></italic> (see figs 5a–b in <xref ref-type="bibr" rid="B5">Gagné 1968</xref>); and by the shapes of the male parameres (Figs <xref ref-type="fig" rid="F2">4</xref>, <xref ref-type="fig" rid="F2">6</xref>).</p><p><italic><tp:taxon-name><tp:taxon-name-part taxon-name-part-type="genus" reg="Ecological">Ecological</tp:taxon-name-part><tp:taxon-name-part taxon-name-part-type="species" reg="notes">notes</tp:taxon-name-part></tp:taxon-name></italic>. The type series of <italic><tp:taxon-name><tp:taxon-name-part taxon-name-part-type="genus" reg="Engytatus">E.</tp:taxon-name-part><tp:taxon-name-part taxon-name-part-type="species" reg="henryi">henryi</tp:taxon-name-part></tp:taxon-name></italic> was taken from a stand of <italic><tp:taxon-name><tp:taxon-name-part taxon-name-part-type="genus" reg="Abutilon">Abutilon</tp:taxon-name-part><tp:taxon-name-part taxon-name-part-type="species" reg="sandwicense">sandwicense</tp:taxon-name-part></tp:taxon-name></italic> (Fig. <xref ref-type="fig" rid="F3">8</xref>) in a fenced enclosure along the middle reach of Kaluaa Gulch, on the windward side of the Waianae Mountains in western Oahu. <italic><tp:taxon-name><tp:taxon-name-part taxon-name-part-type="genus" reg="Abutilon">Abutilon</tp:taxon-name-part><tp:taxon-name-part taxon-name-part-type="species" reg="sandwicense">sandwicense</tp:taxon-name-part></tp:taxon-name></italic> is a sprawling to arborescent, large-leaved shrub that was formerly common in the understory of Hawaiian mesic forests, but has been badly reduced in extent by wildland fire and the depredations of feral pigs, such that it is now listed as Endangered under the federal Endangered Species Act.</p><fig id="F3" position="float" orientation="portrait"><label>Figure 8.</label><caption><p><italic><tp:taxon-name><tp:taxon-name-part taxon-name-part-type="genus" reg="Abutilon">Abutilon</tp:taxon-name-part><tp:taxon-name-part taxon-name-part-type="species" reg="sandwicense">sandwicense</tp:taxon-name-part></tp:taxon-name></italic>, host plant for <italic><tp:taxon-name><tp:taxon-name-part taxon-name-part-type="genus" reg="Engytatus">Engytatus</tp:taxon-name-part><tp:taxon-name-part taxon-name-part-type="species" reg="henryi">henryi</tp:taxon-name-part></tp:taxon-name></italic> sp. n.; photograph taken at type-locality in middle Kaluaa Gulch, Waianae Mountains, Oahu.</p></caption><graphic xmlns:xlink="http://www.w3.org/1999/xlink" xlink:href="zookeys-796-097-g003.jpg" position="float" orientation="portrait" xlink:type="simple" id="oo_242604.jpg"/></fig></tp:treatment-sec><ref-list><ref id="B5"><mixed-citation xmlns:xlink="http://www.w3.org/1999/xlink" xlink:type="simple"><person-group><name name-style="western"><surname>Gagné</surname><given-names>WC</given-names></name></person-group> (<year>1968</year>) <article-title>New species and a revised key to the Hawaiian <italic><tp:taxon-name><tp:taxon-name-part taxon-name-part-type="genus">Cyrtopeltis</tp:taxon-name-part></tp:taxon-name></italic> Fieb. with <tp:taxon-name><tp:taxon-name-part taxon-name-part-type="genus"/><tp:taxon-name-part taxon-name-part-type="species">notes</tp:taxon-name-part></tp:taxon-name> on <tp:taxon-name><tp:taxon-name-part taxon-name-part-type="genus">Cyrtopeltis</tp:taxon-name-part> (<tp:taxon-name-part taxon-name-part-type="subgenus">Engytatus</tp:taxon-name-part>) <tp:taxon-name-part taxon-name-part-type="species">hawaiiensis</tp:taxon-name-part></tp:taxon-name> Kirkaldy (<tp:taxon-name><tp:taxon-name-part taxon-name-part-type="suborder">Heteroptera</tp:taxon-name-part></tp:taxon-name>: <tp:taxon-name><tp:taxon-name-part taxon-name-part-type="family">Miridae</tp:taxon-name-part></tp:taxon-name>).</article-title><source>Proceedings of the Hawaiian Entomological Society</source><volume>20</volume>(<issue>1</issue>): <fpage>35</fpage>–<lpage>44</lpage>. <ext-link xlink:type="simple" ext-link-type="uri" xlink:href="https://scholarspace.manoa.hawaii.edu/bitstream/10125/10948/1/20_35-44.pdf">https://scholarspace.manoa.hawaii.edu/bitstream/10125/10948/1/20_35-44.pdf</ext-link></mixed-citation></ref></ref-list></tp:taxon-treatment>
