# Supplementary material for: A new species and new records of Engytatus from the Hawaiian Islands (Heteroptera, Miridae)
Source: Zookeys. 2018 Nov 15;(796):97–106. doi: 10.3897/zookeys.796.21054 (PMC6250782; doi:10.3897/zookeys.796.21054)
Supplement: XML Treatment for Engytatus kahakai [file zookeys.796.21054-treatment3.xml]

<!DOCTYPE tp:taxon-treatment
  PUBLIC "-//TaxonX//DTD Taxonomic Treatment Publishing DTD v0 20100105//EN" "tax-treatment-NSO.dtd">
<tp:taxon-treatment xmlns:tp="http://www.plazi.org/taxpub"><tp:treatment-meta><kwd-group><label>Taxon classification</label><kwd><named-content xmlns:xlink="http://www.w3.org/1999/xlink" content-type="kingdom">Animalia</named-content></kwd><kwd><named-content xmlns:xlink="http://www.w3.org/1999/xlink" content-type="order">Hemiptera</named-content></kwd><kwd><named-content xmlns:xlink="http://www.w3.org/1999/xlink" content-type="family">Miridae</named-content></kwd></kwd-group><mixed-citation publication-type="journal"><person-group><name><surname>Polhemus</surname><given-names>Dan A.</given-names></name></person-group><article-title>A new species and new records of <italic><tp:taxon-name><tp:taxon-name-part taxon-name-part-type="genus" reg="Engytatus">Engytatus</tp:taxon-name-part></tp:taxon-name></italic> from the Hawaiian Islands (<tp:taxon-name><tp:taxon-name-part taxon-name-part-type="suborder">Heteroptera</tp:taxon-name-part></tp:taxon-name>, <tp:taxon-name><tp:taxon-name-part taxon-name-part-type="family">Miridae</tp:taxon-name-part></tp:taxon-name>)</article-title><source>Zookeys</source><day>15</day><month>11</month><year>2018</year><volume>2018</volume><issue>796</issue><fpage>97</fpage><lpage>106</lpage><pub-id pub-id-type="doi">10.3897/zookeys.796.21054</pub-id></mixed-citation></tp:treatment-meta><tp:nomenclature><tp:taxon-name>
            <tp:taxon-name-part taxon-name-part-type="genus" reg="Engytatus">Engytatus</tp:taxon-name-part>
            <tp:taxon-name-part taxon-name-part-type="species" reg="kahakai">kahakai</tp:taxon-name-part>
          </tp:taxon-name><tp:taxon-authority>(Asquith)</tp:taxon-authority><tp:taxon-status xmlns:xlink="http://www.w3.org/1999/xlink" xlink:type="simple">comb. n.</tp:taxon-status><tp:nomenclature-citation-list><tp:nomenclature-citation><tp:taxon-name>
                <tp:taxon-name-part taxon-name-part-type="genus" reg="Cyrtopeltis">Cyrtopeltis</tp:taxon-name-part>
                <tp:taxon-name-part taxon-name-part-type="species" reg="kahakai">kahakai</tp:taxon-name-part>
              </tp:taxon-name><comment>Asquith, 1993: 17.</comment></tp:nomenclature-citation></tp:nomenclature-citation-list></tp:nomenclature><tp:treatment-sec sec-type="discussion" id="SECID0EZJAE"><title>Discussion.</title><p>In his description of <italic><tp:taxon-name><tp:taxon-name-part taxon-name-part-type="genus" reg="Cyrtopeltis">C.</tp:taxon-name-part><tp:taxon-name-part taxon-name-part-type="species" reg="kahakai">kahakai</tp:taxon-name-part></tp:taxon-name></italic>, Asquith (1993) did not provide a subgeneric placement within <italic><tp:taxon-name><tp:taxon-name-part taxon-name-part-type="genus" reg="Cyrtopeltis">Cyrtopeltis</tp:taxon-name-part></tp:taxon-name></italic> or otherwise discuss his generic assignment. In the assessment of the author, <italic><tp:taxon-name><tp:taxon-name-part taxon-name-part-type="genus" reg="Cyrtopeltis">C.</tp:taxon-name-part><tp:taxon-name-part taxon-name-part-type="species" reg="kahakai">kahakai</tp:taxon-name-part></tp:taxon-name></italic> is clearly congeneric with the remainder of the endemic Hawaiian dicyphine radiation, all other members of which were assigned to the genus <italic><tp:taxon-name><tp:taxon-name-part taxon-name-part-type="genus" reg="Engytatus">Engytatus</tp:taxon-name-part></tp:taxon-name></italic> when the latter group was elevated from subgeneric to generic status by <xref ref-type="bibr" rid="B3">Cassis (1986)</xref>. The current nomenclatural adjustment thus aligns the species binomial with current taxonomy.</p></tp:treatment-sec><ref-list><ref id="B3"><mixed-citation xmlns:xlink="http://www.w3.org/1999/xlink" xlink:type="simple"><person-group><name name-style="western"><surname>Cassis</surname><given-names>G</given-names></name></person-group> (<year>1986</year>) <source>A systematic study of the subfamily <tp:taxon-name>Dicyphinae</tp:taxon-name> (<tp:taxon-name><tp:taxon-name-part taxon-name-part-type="suborder">Heteroptera</tp:taxon-name-part></tp:taxon-name>: <tp:taxon-name><tp:taxon-name-part taxon-name-part-type="family">Miridae</tp:taxon-name-part></tp:taxon-name>). PhD Thesis, Oregon State University, Corvallis.</source><publisher-name>University Microfilms International</publisher-name>, <publisher-loc>Ann Arbor 1986</publisher-loc>, <size units="page">390 pp</size>.</mixed-citation></ref></ref-list></tp:taxon-treatment>
