# Supplementary material for: A new species and new records of Engytatus from the Hawaiian Islands (Heteroptera, Miridae)
Source: Zookeys. 2018 Nov 15;(796):97–106. doi: 10.3897/zookeys.796.21054 (PMC6250782; doi:10.3897/zookeys.796.21054)
Supplement: XML Treatment for Engytatus confusus [file zookeys.796.21054-treatment5.xml]

<!DOCTYPE tp:taxon-treatment
  PUBLIC "-//TaxonX//DTD Taxonomic Treatment Publishing DTD v0 20100105//EN" "tax-treatment-NSO.dtd">
<tp:taxon-treatment xmlns:tp="http://www.plazi.org/taxpub"><tp:treatment-meta><kwd-group><label>Taxon classification</label><kwd><named-content xmlns:xlink="http://www.w3.org/1999/xlink" content-type="kingdom">Animalia</named-content></kwd><kwd><named-content xmlns:xlink="http://www.w3.org/1999/xlink" content-type="order">Hemiptera</named-content></kwd><kwd><named-content xmlns:xlink="http://www.w3.org/1999/xlink" content-type="family">Miridae</named-content></kwd></kwd-group><mixed-citation publication-type="journal"><person-group><name><surname>Polhemus</surname><given-names>Dan A.</given-names></name></person-group><article-title>A new species and new records of <italic><tp:taxon-name><tp:taxon-name-part taxon-name-part-type="genus" reg="Engytatus">Engytatus</tp:taxon-name-part></tp:taxon-name></italic> from the Hawaiian Islands (<tp:taxon-name><tp:taxon-name-part taxon-name-part-type="suborder">Heteroptera</tp:taxon-name-part></tp:taxon-name>, <tp:taxon-name><tp:taxon-name-part taxon-name-part-type="family">Miridae</tp:taxon-name-part></tp:taxon-name>)</article-title><source>Zookeys</source><day>15</day><month>11</month><year>2018</year><volume>2018</volume><issue>796</issue><fpage>97</fpage><lpage>106</lpage><pub-id pub-id-type="doi">10.3897/zookeys.796.21054</pub-id></mixed-citation></tp:treatment-meta><tp:nomenclature><tp:taxon-name>
            <tp:taxon-name-part taxon-name-part-type="genus" reg="Engytatus">Engytatus</tp:taxon-name-part>
            <tp:taxon-name-part taxon-name-part-type="species" reg="confusus">confusus</tp:taxon-name-part>
          </tp:taxon-name><tp:taxon-authority>(Perkins)</tp:taxon-authority><tp:nomenclature-citation-list><tp:nomenclature-citation><tp:taxon-name>
                <tp:taxon-name-part taxon-name-part-type="genus" reg="Cyrtopeltis">Cyrtopeltis</tp:taxon-name-part>
                <tp:taxon-name-part taxon-name-part-type="species" reg="confusa">confusa</tp:taxon-name-part>
              </tp:taxon-name><comment>Perkins, 1911: 729.</comment></tp:nomenclature-citation><tp:nomenclature-citation><tp:taxon-name>
                <tp:taxon-name-part taxon-name-part-type="genus" reg="Engytatus">Engytatus</tp:taxon-name-part>
                <tp:taxon-name-part taxon-name-part-type="species" reg="confusus">confusus</tp:taxon-name-part>
              </tp:taxon-name><comment>: <xref ref-type="bibr" rid="B10">Zimmerman 1948</xref>: 189.</comment></tp:nomenclature-citation><tp:nomenclature-citation><tp:taxon-name><tp:taxon-name-part taxon-name-part-type="genus" reg="Cyrtopeltis">Cyrtopeltis</tp:taxon-name-part> (<tp:taxon-name-part taxon-name-part-type="subgenus" reg="Engytatus">Engytatus</tp:taxon-name-part>) <tp:taxon-name-part taxon-name-part-type="species" reg="confusa">confusa</tp:taxon-name-part></tp:taxon-name><comment>: Carvalho 1958: 185.</comment></tp:nomenclature-citation></tp:nomenclature-citation-list></tp:nomenclature><tp:treatment-sec sec-type="material" id="SECID0EJZAE"><title>Material examined.</title><p>HAWAIIAN ISLANDS, Oahu: 6 males, 9 females, Waianae Mountains, Mt. Palikea, gulch head NE of summit, 915 m, <named-content xmlns:xlink="http://www.w3.org/1999/xlink" content-type="dwc:verbatimCoordinates" xlink:type="simple"><named-content content-type="geo-json" specific-use="{&#34;type&#34;:&#34;Point&#34;,&#34;coordinates&#34;:[-158.099722,21.414444]}" id="NCID0ESZAE" xlink:type="simple">21°24'52"N, 158°05'59"W</named-content></named-content>, 28 August 2013, on <italic><tp:taxon-name><tp:taxon-name-part taxon-name-part-type="genus" reg="Cyrtandra">Cyrtandra</tp:taxon-name-part><tp:taxon-name-part taxon-name-part-type="species" reg="waianaeensis">waianaeensis</tp:taxon-name-part></tp:taxon-name></italic>, CL 8518, D. A. Polhemus (<named-content xmlns:xlink="http://www.w3.org/1999/xlink" content-type="dwc:institutional_code" xlink:type="simple">BPBM</named-content>); 2 females, Waianae Mountains, Mt. Palikea, head of Palawai Gulch, 845 m, <named-content xmlns:xlink="http://www.w3.org/1999/xlink" content-type="dwc:verbatimCoordinates" xlink:type="simple"><named-content content-type="geo-json" specific-use="{&#34;type&#34;:&#34;Point&#34;,&#34;coordinates&#34;:[-158.099722,21.412778]}" id="NCID0EK1AE" xlink:type="simple">21°24'46"N, 158°05'59"W</named-content></named-content>, 28 August 2013, on <italic><tp:taxon-name><tp:taxon-name-part taxon-name-part-type="genus" reg="Cyrtandra">Cyrtandra</tp:taxon-name-part><tp:taxon-name-part taxon-name-part-type="species" reg="waianaeensis">waianaeensis</tp:taxon-name-part></tp:taxon-name></italic>, CL 8518, D. A. Polhemus (<named-content xmlns:xlink="http://www.w3.org/1999/xlink" content-type="dwc:institutional_code" xlink:type="simple">BPBM</named-content>); 4 males, 4 females, Koolau Mountains, Punaluu Valley, 1000 ft, 28 September 1968, on <italic><tp:taxon-name><tp:taxon-name-part taxon-name-part-type="genus" reg="Cyrtandra">Cyrtandra</tp:taxon-name-part><tp:taxon-name-part taxon-name-part-type="species" reg="propinqua">propinqua</tp:taxon-name-part></tp:taxon-name></italic>, W. C. Gagné (<named-content xmlns:xlink="http://www.w3.org/1999/xlink" content-type="dwc:institutional_code" xlink:type="simple">BPBM</named-content>); 2 males, Waianae Mountains, Kawaihapoi Gulch, 548 m, 29 September 1971, on <italic><tp:taxon-name><tp:taxon-name-part taxon-name-part-type="genus" reg="Cyrtandra">Cyrtandra</tp:taxon-name-part></tp:taxon-name></italic> sp., W. C. Gagné (<named-content xmlns:xlink="http://www.w3.org/1999/xlink" content-type="dwc:institutional_code" xlink:type="simple">BPBM</named-content>).</p></tp:treatment-sec><tp:treatment-sec sec-type="Ecological notes" id="SECID0E22AE"><title><tp:taxon-name><tp:taxon-name-part taxon-name-part-type="genus" reg="Ecological">Ecological</tp:taxon-name-part><tp:taxon-name-part taxon-name-part-type="species" reg="notes">notes</tp:taxon-name-part></tp:taxon-name>.</title><p>The association of this species with the host-plant <italic><tp:taxon-name><tp:taxon-name-part taxon-name-part-type="genus" reg="Cyrtandra">Cyrtandra</tp:taxon-name-part><tp:taxon-name-part taxon-name-part-type="species" reg="cordifolia">cordifolia</tp:taxon-name-part></tp:taxon-name></italic> was previously reported by <xref ref-type="bibr" rid="B5">Gagné (1968)</xref>. Further specimens have been subsequently collected on <italic><tp:taxon-name><tp:taxon-name-part taxon-name-part-type="genus" reg="Cyrtandra">C.</tp:taxon-name-part><tp:taxon-name-part taxon-name-part-type="species" reg="propinqua">propinqua</tp:taxon-name-part></tp:taxon-name></italic> C. N. Forbes and <italic><tp:taxon-name><tp:taxon-name-part taxon-name-part-type="genus" reg="Cyrtandra">C.</tp:taxon-name-part><tp:taxon-name-part taxon-name-part-type="species" reg="waianaeensis">waianaeensis</tp:taxon-name-part></tp:taxon-name></italic> H. St. John &amp; Storey. <italic><tp:taxon-name><tp:taxon-name-part taxon-name-part-type="genus" reg="Engytatus">Engytatus</tp:taxon-name-part><tp:taxon-name-part taxon-name-part-type="species" reg="confusus">confusus</tp:taxon-name-part></tp:taxon-name></italic> therefore seems to occur on at least three species of <italic><tp:taxon-name><tp:taxon-name-part taxon-name-part-type="genus" reg="Cyrtandra">Cyrtandra</tp:taxon-name-part></tp:taxon-name></italic> on Oahu, one of which is also utilized by <italic><tp:taxon-name><tp:taxon-name-part taxon-name-part-type="genus" reg="Engytatus">E.</tp:taxon-name-part><tp:taxon-name-part taxon-name-part-type="species" reg="terminalis">terminalis</tp:taxon-name-part></tp:taxon-name></italic>. This once again indicates that individual host-plant association is not a strong isolating mechanism for the Oahu <italic><tp:taxon-name><tp:taxon-name-part taxon-name-part-type="genus" reg="Engytatus">Engytatus</tp:taxon-name-part></tp:taxon-name></italic> species feeding on <italic><tp:taxon-name><tp:taxon-name-part taxon-name-part-type="genus" reg="Cyrtandra">Cyrtandra</tp:taxon-name-part></tp:taxon-name></italic>.</p><!--PageBreak--></tp:treatment-sec><ref-list><ref id="B10"><mixed-citation xmlns:xlink="http://www.w3.org/1999/xlink" xlink:type="simple"><person-group><name name-style="western"><surname>Zimmerman</surname><given-names>EC</given-names></name></person-group> (<year>1948</year>) <source>Insects of Hawaii (Vol. 3) – <tp:taxon-name><tp:taxon-name-part taxon-name-part-type="suborder">Heteroptera</tp:taxon-name-part></tp:taxon-name>.</source><publisher-name>University of Hawaii Press</publisher-name>, <publisher-loc>Honolulu</publisher-loc>, <size units="page">255 pp</size>.</mixed-citation></ref><ref id="B5"><mixed-citation xmlns:xlink="http://www.w3.org/1999/xlink" xlink:type="simple"><person-group><name name-style="western"><surname>Gagné</surname><given-names>WC</given-names></name></person-group> (<year>1968</year>) <article-title>New species and a revised key to the Hawaiian <italic><tp:taxon-name><tp:taxon-name-part taxon-name-part-type="genus">Cyrtopeltis</tp:taxon-name-part></tp:taxon-name></italic> Fieb. with <tp:taxon-name><tp:taxon-name-part taxon-name-part-type="genus"/><tp:taxon-name-part taxon-name-part-type="species">notes</tp:taxon-name-part></tp:taxon-name> on <tp:taxon-name><tp:taxon-name-part taxon-name-part-type="genus">Cyrtopeltis</tp:taxon-name-part> (<tp:taxon-name-part taxon-name-part-type="subgenus">Engytatus</tp:taxon-name-part>) <tp:taxon-name-part taxon-name-part-type="species">hawaiiensis</tp:taxon-name-part></tp:taxon-name> Kirkaldy (<tp:taxon-name><tp:taxon-name-part taxon-name-part-type="suborder">Heteroptera</tp:taxon-name-part></tp:taxon-name>: <tp:taxon-name><tp:taxon-name-part taxon-name-part-type="family">Miridae</tp:taxon-name-part></tp:taxon-name>).</article-title><source>Proceedings of the Hawaiian Entomological Society</source><volume>20</volume>(<issue>1</issue>): <fpage>35</fpage>–<lpage>44</lpage>. <ext-link xlink:type="simple" ext-link-type="uri" xlink:href="https://scholarspace.manoa.hawaii.edu/bitstream/10125/10948/1/20_35-44.pdf">https://scholarspace.manoa.hawaii.edu/bitstream/10125/10948/1/20_35-44.pdf</ext-link></mixed-citation></ref></ref-list></tp:taxon-treatment>
