# Supplementary material for: A new species and new records of Engytatus from the Hawaiian Islands (Heteroptera, Miridae)
Source: Zookeys. 2018 Nov 15;(796):97–106. doi: 10.3897/zookeys.796.21054 (PMC6250782; doi:10.3897/zookeys.796.21054)
Supplement: XML Treatment for Engytatus hawaiiensis [file zookeys.796.21054-treatment6.xml]

<!DOCTYPE tp:taxon-treatment
  PUBLIC "-//TaxonX//DTD Taxonomic Treatment Publishing DTD v0 20100105//EN" "tax-treatment-NSO.dtd">
<tp:taxon-treatment xmlns:tp="http://www.plazi.org/taxpub"><tp:treatment-meta><kwd-group><label>Taxon classification</label><kwd><named-content xmlns:xlink="http://www.w3.org/1999/xlink" content-type="kingdom">Animalia</named-content></kwd><kwd><named-content xmlns:xlink="http://www.w3.org/1999/xlink" content-type="order">Hemiptera</named-content></kwd><kwd><named-content xmlns:xlink="http://www.w3.org/1999/xlink" content-type="family">Miridae</named-content></kwd></kwd-group><mixed-citation publication-type="journal"><person-group><name><surname>Polhemus</surname><given-names>Dan A.</given-names></name></person-group><article-title>A new species and new records of <italic><tp:taxon-name><tp:taxon-name-part taxon-name-part-type="genus" reg="Engytatus">Engytatus</tp:taxon-name-part></tp:taxon-name></italic> from the Hawaiian Islands (<tp:taxon-name><tp:taxon-name-part taxon-name-part-type="suborder">Heteroptera</tp:taxon-name-part></tp:taxon-name>, <tp:taxon-name><tp:taxon-name-part taxon-name-part-type="family">Miridae</tp:taxon-name-part></tp:taxon-name>)</article-title><source>Zookeys</source><day>15</day><month>11</month><year>2018</year><volume>2018</volume><issue>796</issue><fpage>97</fpage><lpage>106</lpage><pub-id pub-id-type="doi">10.3897/zookeys.796.21054</pub-id></mixed-citation></tp:treatment-meta><tp:nomenclature><tp:taxon-name>
            <tp:taxon-name-part taxon-name-part-type="genus" reg="Engytatus">Engytatus</tp:taxon-name-part>
            <tp:taxon-name-part taxon-name-part-type="species" reg="hawaiiensis">hawaiiensis</tp:taxon-name-part>
          </tp:taxon-name><tp:taxon-authority>(Kirkaldy)</tp:taxon-authority><tp:nomenclature-citation-list><tp:nomenclature-citation><tp:taxon-name>
                <tp:taxon-name-part taxon-name-part-type="genus" reg="Cyrtopeltis">Cyrtopeltis</tp:taxon-name-part>
                <tp:taxon-name-part taxon-name-part-type="species" reg="hawaiiensis">hawaiiensis</tp:taxon-name-part>
              </tp:taxon-name><comment>Kirkaldy, 1092: 138.</comment></tp:nomenclature-citation><tp:nomenclature-citation><tp:taxon-name>
                <tp:taxon-name-part taxon-name-part-type="genus" reg="Engytatus">Engytatus</tp:taxon-name-part>
                <tp:taxon-name-part taxon-name-part-type="species" reg="hawaiiensis">hawaiiensis</tp:taxon-name-part>
              </tp:taxon-name><comment>Zimmerman, 1948: 1988.</comment></tp:nomenclature-citation><tp:nomenclature-citation><tp:taxon-name><tp:taxon-name-part taxon-name-part-type="genus" reg="Cyrtopeltis">Cyrtopeltis</tp:taxon-name-part> (<tp:taxon-name-part taxon-name-part-type="subgenus" reg="Engytatus">Engytatus</tp:taxon-name-part>) <tp:taxon-name-part taxon-name-part-type="species" reg="hawaiiensis">hawaiiensis</tp:taxon-name-part></tp:taxon-name><comment>: China and Carvalho 1952: 160.</comment></tp:nomenclature-citation></tp:nomenclature-citation-list></tp:nomenclature><tp:treatment-sec sec-type="material" id="SECID0EKBAG"><title>Material examined.</title><p>HAWAIIAN ISLANDS, Maui: 1 male, 1 female, East Maui, Koolau Forest Reserve, 2042 m, 8 August 1973, on <italic><tp:taxon-name><tp:taxon-name-part taxon-name-part-type="genus" reg="Dubautia">Dubautia</tp:taxon-name-part></tp:taxon-name></italic> cf. <italic>coriacea [=<tp:taxon-name><tp:taxon-name-part taxon-name-part-type="genus" reg="Dubautia">D.</tp:taxon-name-part><tp:taxon-name-part taxon-name-part-type="species" reg="thyrisiflora">thyrisiflora</tp:taxon-name-part></tp:taxon-name></italic>], W. C. Gagné (<named-content xmlns:xlink="http://www.w3.org/1999/xlink" content-type="dwc:institutional_code" xlink:type="simple">BPBM</named-content>); 6 males, 7 females, Haleakala National Park, West Rim, 9600 ft, 12 August 1975, on <italic><tp:taxon-name><tp:taxon-name-part taxon-name-part-type="genus" reg="Railliardia">Railliardia</tp:taxon-name-part></tp:taxon-name></italic> [= <italic><tp:taxon-name><tp:taxon-name-part taxon-name-part-type="genus" reg="Dubautia">Dubautia</tp:taxon-name-part></tp:taxon-name></italic> sp.], J. W. Beardsley (<named-content xmlns:xlink="http://www.w3.org/1999/xlink" content-type="dwc:institutional_code" xlink:type="simple">BPBM</named-content>).</p></tp:treatment-sec><tp:treatment-sec sec-type="Ecological notes" id="SECID0E2CAG"><title><tp:taxon-name><tp:taxon-name-part taxon-name-part-type="genus" reg="Ecological">Ecological</tp:taxon-name-part><tp:taxon-name-part taxon-name-part-type="species" reg="notes">notes</tp:taxon-name-part></tp:taxon-name>.</title><p>This species has been previously recorded as occurring on several species of <italic><tp:taxon-name><tp:taxon-name-part taxon-name-part-type="genus" reg="Railliardia">Railliardia</tp:taxon-name-part></tp:taxon-name></italic> (<xref ref-type="bibr" rid="B5">Gagné 1968</xref>), a host-plant genus subsequently synonymized within <italic><tp:taxon-name><tp:taxon-name-part taxon-name-part-type="genus" reg="Dubautia">Dubautia</tp:taxon-name-part></tp:taxon-name></italic>, in the <tp:taxon-name><tp:taxon-name-part taxon-name-part-type="family">Asteraceae</tp:taxon-name-part></tp:taxon-name>. Based on these records and examination of other Bishop Museum specimens, <italic><tp:taxon-name><tp:taxon-name-part taxon-name-part-type="genus" reg="Engytatus">E.</tp:taxon-name-part><tp:taxon-name-part taxon-name-part-type="species" reg="hawaiiensis">hawaiiensis</tp:taxon-name-part></tp:taxon-name></italic> occurs on <italic><tp:taxon-name><tp:taxon-name-part taxon-name-part-type="genus" reg="Dubautia">Dubautia</tp:taxon-name-part><tp:taxon-name-part taxon-name-part-type="species" reg="menziesii">menziesii</tp:taxon-name-part></tp:taxon-name></italic> (A. Gray) D. D. Keck, <italic><tp:taxon-name><tp:taxon-name-part taxon-name-part-type="genus" reg="Dubautia">D.</tp:taxon-name-part><tp:taxon-name-part taxon-name-part-type="species" reg="platyphylla">platyphylla</tp:taxon-name-part></tp:taxon-name></italic> (A. Gray) D. D. Keck, and <italic><tp:taxon-name><tp:taxon-name-part taxon-name-part-type="genus" reg="Dubautia">D.</tp:taxon-name-part><tp:taxon-name-part taxon-name-part-type="species" reg="thyrisiflora">thyrisiflora</tp:taxon-name-part></tp:taxon-name></italic> (Sherff) D. D. Keck, and thus is not strictly confined to a single host-plant species within this genus.</p></tp:treatment-sec><ref-list><ref id="B5"><mixed-citation xmlns:xlink="http://www.w3.org/1999/xlink" xlink:type="simple"><person-group><name name-style="western"><surname>Gagné</surname><given-names>WC</given-names></name></person-group> (<year>1968</year>) <article-title>New species and a revised key to the Hawaiian <italic><tp:taxon-name><tp:taxon-name-part taxon-name-part-type="genus">Cyrtopeltis</tp:taxon-name-part></tp:taxon-name></italic> Fieb. with <tp:taxon-name><tp:taxon-name-part taxon-name-part-type="genus"/><tp:taxon-name-part taxon-name-part-type="species">notes</tp:taxon-name-part></tp:taxon-name> on <tp:taxon-name><tp:taxon-name-part taxon-name-part-type="genus">Cyrtopeltis</tp:taxon-name-part> (<tp:taxon-name-part taxon-name-part-type="subgenus">Engytatus</tp:taxon-name-part>) <tp:taxon-name-part taxon-name-part-type="species">hawaiiensis</tp:taxon-name-part></tp:taxon-name> Kirkaldy (<tp:taxon-name><tp:taxon-name-part taxon-name-part-type="suborder">Heteroptera</tp:taxon-name-part></tp:taxon-name>: <tp:taxon-name><tp:taxon-name-part taxon-name-part-type="family">Miridae</tp:taxon-name-part></tp:taxon-name>).</article-title><source>Proceedings of the Hawaiian Entomological Society</source><volume>20</volume>(<issue>1</issue>): <fpage>35</fpage>–<lpage>44</lpage>. <ext-link xlink:type="simple" ext-link-type="uri" xlink:href="https://scholarspace.manoa.hawaii.edu/bitstream/10125/10948/1/20_35-44.pdf">https://scholarspace.manoa.hawaii.edu/bitstream/10125/10948/1/20_35-44.pdf</ext-link></mixed-citation></ref></ref-list></tp:taxon-treatment>
