# Supplementary material for: A new species and new records of Engytatus from the Hawaiian Islands (Heteroptera, Miridae)
Source: Zookeys. 2018 Nov 15;(796):97–106. doi: 10.3897/zookeys.796.21054 (PMC6250782; doi:10.3897/zookeys.796.21054)
Supplement: XML Treatment for Engytatus sidae [file zookeys.796.21054-treatment7.xml]

<!DOCTYPE tp:taxon-treatment
  PUBLIC "-//TaxonX//DTD Taxonomic Treatment Publishing DTD v0 20100105//EN" "tax-treatment-NSO.dtd">
<tp:taxon-treatment xmlns:tp="http://www.plazi.org/taxpub"><tp:treatment-meta><kwd-group><label>Taxon classification</label><kwd><named-content xmlns:xlink="http://www.w3.org/1999/xlink" content-type="kingdom">Animalia</named-content></kwd><kwd><named-content xmlns:xlink="http://www.w3.org/1999/xlink" content-type="order">Hemiptera</named-content></kwd><kwd><named-content xmlns:xlink="http://www.w3.org/1999/xlink" content-type="family">Miridae</named-content></kwd></kwd-group><mixed-citation publication-type="journal"><person-group><name><surname>Polhemus</surname><given-names>Dan A.</given-names></name></person-group><article-title>A new species and new records of <italic><tp:taxon-name><tp:taxon-name-part taxon-name-part-type="genus" reg="Engytatus">Engytatus</tp:taxon-name-part></tp:taxon-name></italic> from the Hawaiian Islands (<tp:taxon-name><tp:taxon-name-part taxon-name-part-type="suborder">Heteroptera</tp:taxon-name-part></tp:taxon-name>, <tp:taxon-name><tp:taxon-name-part taxon-name-part-type="family">Miridae</tp:taxon-name-part></tp:taxon-name>)</article-title><source>Zookeys</source><day>15</day><month>11</month><year>2018</year><volume>2018</volume><issue>796</issue><fpage>97</fpage><lpage>106</lpage><pub-id pub-id-type="doi">10.3897/zookeys.796.21054</pub-id></mixed-citation></tp:treatment-meta><tp:nomenclature><tp:taxon-name>
            <tp:taxon-name-part taxon-name-part-type="genus" reg="Engytatus">Engytatus</tp:taxon-name-part>
            <tp:taxon-name-part taxon-name-part-type="species" reg="sidae">sidae</tp:taxon-name-part>
          </tp:taxon-name><tp:taxon-authority>(Gagné)</tp:taxon-authority><tp:nomenclature-citation-list><tp:nomenclature-citation><tp:taxon-name>
                <tp:taxon-name-part taxon-name-part-type="genus" reg="Cyrtopeltis">Cyrtopeltis</tp:taxon-name-part>
                <tp:taxon-name-part taxon-name-part-type="species" reg="sidae">sidae</tp:taxon-name-part>
              </tp:taxon-name><comment>Gagné, 1968: 40.</comment></tp:nomenclature-citation><tp:nomenclature-citation><tp:taxon-name>
                <tp:taxon-name-part taxon-name-part-type="genus" reg="Engytatus">Engytatus</tp:taxon-name-part>
                <tp:taxon-name-part taxon-name-part-type="species" reg="sidae">sidae</tp:taxon-name-part>
              </tp:taxon-name><comment>: Schuh, 1995: 497.</comment></tp:nomenclature-citation></tp:nomenclature-citation-list></tp:nomenclature><tp:treatment-sec sec-type="material" id="SECID0ELHAG"><title>Material examined.</title><p>HAWAIIAN ISLANDS, Lanai: 15 males, 8 females, Kaumolu Bay heiau, 7 February 1971, on <italic><tp:taxon-name><tp:taxon-name-part taxon-name-part-type="genus" reg="Sida">Sida</tp:taxon-name-part></tp:taxon-name></italic> sp., J. W. Beardsley (<named-content xmlns:xlink="http://www.w3.org/1999/xlink" content-type="dwc:institutional_code" xlink:type="simple">BPBM</named-content>).</p></tp:treatment-sec><tp:treatment-sec sec-type="Ecological notes" id="SECID0E4HAG"><title><tp:taxon-name><tp:taxon-name-part taxon-name-part-type="genus" reg="Ecological">Ecological</tp:taxon-name-part><tp:taxon-name-part taxon-name-part-type="species" reg="notes">notes</tp:taxon-name-part></tp:taxon-name>.</title><p>This species was originally described from Maui, and the record above demonstrates its occurrence on Lanai as well.</p></tp:treatment-sec></tp:taxon-treatment>
